# Supplementary material for: A novel class of Candida glabrata cell wall proteins with β-helix fold mediates adhesion in clinical isolates
Source: PLoS Pathog. 2021 Dec 28;17(12):e1009980. doi: 10.1371/journal.ppat.1009980 (PMC8746771; doi:10.1371/journal.ppat.1009980)
Supplement: S1 Table — (XLSX) [file ppat.1009980.s001.xlsx]

## Sheet: Tabelle1
Name of primer or guidea	Sequence 5’-3’b	Description/function
Flp1-Sal-F	CACAGTCGACATGCCACAATTTGGTATATTATG	Cloning of ScFLP1 in pSFS1
Flp1-R	TGCGAAGTAGTGATCAGG
Flp1-mut-F	GACATGCCACAATTTGG	Checking correct cloning of FLP1
Flp1-mut-R	TGGATTATTACTCCCAG
AWP1-up-KpnI-F	CACAGGTACCGATCAGTAATGATAGCTACG	Cloning upstream flank of AWP1
AWP1-up-XhoI-R	CACACTCGAGGGTAATGTTATTGATGATTTG
AWP1-down-NotI-F	CACAGCGGCCGCAGGAATTGGAAACCGCTAGC	Cloning downstream flank of AWP1
AWP1-down-SacI-R	CACAGAGCTCCCTGAGTACAAGATGCGATG
AWP1-prom-F	TGATAGTTTTGCATTGCC	Check genomic integration and excision of AWP1 cassette
AWP1-term-R	CTTCCCCCCCAAGAATC
AWP1-int-F	ATGTCGCTAATAACAATATTTGC	Internal primers for checking AWP1 deletion
AWP1-int-R	CACAGCGGCACAGGTCAAAT
AWP3b-up-KpnI-F	CACAGGTACCTTCACAGAAGGTTATTTGC	Cloning upstream flank of AWP3b
AWP3b-up-XhoI-R	CACACTCGAGCATTTGGCTATTGTGATTATC
AWP3a-down-NotI-F	CACAGCGGCCGCTAATGATTGCAATTAAGGCG	Cloning downstream flank of AWP3a
AWP3a-down-SacI-R	CACAGAGCTCGGCCTCTTAAGCAATAATCC
AWP3b-prom-F	CTTTCGGATGGTTACTCTG	Check genomic integration and excision of AWP3a/b cassette
AWP3a-term-R	GAGTTGTTATAATGCCACC
AWP3a-int-F	CGGTAAAGATGATGATGG	Internal primers for checking AWP3a deletion
AWP3a-int-R	TGCTTAATGGATCACTTG
AWP3b-int-F	TACAGACAAGTGATCCG	Internal primers for checking AWP3b deletion
AWP3b-int-R	ATTTTCTAATTGACAGGTCTG
AWP2-up-KpnI-F	CACAGGTACCCCCATAAATCCTCAGTCAC	Cloning upstream flank of AWP2
AWP2-up-XhoI-R	CACACTCGAGCATTTCTTGAAAAAGCAACTATG
AWP2-down-NotI-F	CACAGCGGCCGCCTAAGCCGACTATTATCTGAATTAAG	Cloning downstream flank of AWP2
AWP2-down-SacI-R	CACAGAGCTCGGGAACTTCAACACCTACG
AWP2-prom-F	ACCAACTCATTAAAAGATTG	Check genomic integration and excision of AWP2 cassette
AWP2-term-R	GGGCAAGAAGGTGTATTAG
AWP2-int-F	ATGAGGAAACTACCATTGTTC	Internal primers for checking AWP2 deletion
AWP2-int-R	ATATGGATCGGGAACCTG
pSFS1-5’-R	ATTTGAAGTTTTTACTTGGC	pSFS1 primer for checking correct genomic integration.
pSFS1-3’-F	ACAATCAAAGGTGGTCCTGC
AWP1_guide	AUAUGAAUACACACCAUUGGGUUUUAGAGCUAUGCU	CRISPR-Cas9 sgRNA guide
AWP3_guide	AUGAGACGGAAGUGUGUGGGGUUUUAGAGCUAUGCU
AWP2_guide	UCUGUUCUUAUCCUAAAUGGGUUUUAGAGCUAUGCU
AWP1-A-F	TACTGGATCCTTAGATATTCTCACACCAACTAC	Cloning effector domain of Awp1
AWP1-A-R	GCGCAAGCTTCTACACAGCGGCACAGGTCAAAT
AWP3b-A-F	CTGAGGATCCGATCAAACTGTTAGAAGTGTAG	Cloning effector domain of Awp3b
AWP3b-A-R	GCGCAAGCTTCTAATTTTCTAATTGACAGGTCTG
aF, forward; R, reverse.
bRestriction enzyme sites used for cloning and tracrRNA sequences are underlined.
