# Supplementary material for: A novel class of Candida glabrata cell wall proteins with β-helix fold mediates adhesion in clinical isolates
Source: PLoS Pathog. 2021 Dec 28;17(12):e1009980. doi: 10.1371/journal.ppat.1009980 (PMC8746771; doi:10.1371/journal.ppat.1009980)
Supplement: S2 Table — (XLSX) [file ppat.1009980.s002.xlsx]

## Sheet: Tabelle1
	CBS138				PEU382		PEU427
Wall adhesins identifed	6				8		11
Peptides identified	Different peptides			Peptide count	Different peptides	Peptide count	Different peptides	Peptide count
Cluster I (Epa)	9			29	21	111	36	318
Cluster II (Pwp)	-			-	-	-	-	-
Cluster III	-			-	-	-	2	4
Cluster IV	1			3	1	3	1	1
Cluster V (Awp2)	14			151	26	203	25	179
Cluster VI (Awp1, Awp3)	-			-	-	-	-	-
Cluster VII	1			2	-	-	4	18
Total	25			185	48	317	68	520
Awp1, Awp3 (VI)	-			-	-	-	-	-
Awp2 (V)	6			39	5	26	5	23
Awp4 (V)	4			83	3	33	4	66
Awp2a (V)	-			-	2	4	3	18
Awp2b (V)	-			-	-	-	3	20
Awp2c (V)	-			-	-	-	3	4
Awp2d (V)	-			-	10	89	-	-
Non-unique peptides (V)	4			29	6	51	7	48
