# Supplementary material for: A novel class of Candida glabrata cell wall proteins with β-helix fold mediates adhesion in clinical isolates
Source: PLoS Pathog. 2021 Dec 28;17(12):e1009980. doi: 10.1371/journal.ppat.1009980 (PMC8746771; doi:10.1371/journal.ppat.1009980)
Supplement: S3 Table — (XLSX) [file ppat.1009980.s003.xlsx]

## Sheet: Tabelle1
Strain	CBS138	awp1,3Δ	awp2Δ	PEU382	awp2Δ	PEU427	awp2Δ
	MIC (mg•L-1)	MIC mutant/WT		MIC (mg•L-1)	MIC mutant/WT	MIC (mg•L-1)	MIC mutant/WT
Amphotericin B	4	1	1	32	1	2	1
Fluconazole	32	1	1	32-64	0.5-1	64	1
Isavuconazole	1	1	1	2	0.5-1	2	1
Caspofungin	0.031	1	1	0.125	1	0.031	1
Micafungin	0.125	1	1	0.063	1	0.063	1
CFW	256-512	1	1	8194	0.008a	8194	1
SDS	256	1	1	256	1	256	1
a 64 mg•L-1
