# Supplementary material for: A novel class of Candida glabrata cell wall proteins with β-helix fold mediates adhesion in clinical isolates
Source: PLoS Pathog. 2021 Dec 28;17(12):e1009980. doi: 10.1371/journal.ppat.1009980 (PMC8746771; doi:10.1371/journal.ppat.1009980)
Supplement: S4 Table — For comparison the prediction is also shown for the haze-protective factor, Hpf1, of Saccharomyces cerevisiae. Notably, the Awp1-related region of Hpf1 (S337-S629) is not located at the N-terminus, but flanked by highly O-glycosylated repeat regions. (XLSX) [file ppat.1009980.s004.xlsx]

## Sheet: Tabelle1
Name	Sequence ID	Residues	O-glycosylation sites				N-glycosylation sites
			in β-helix		in α-crystallin	rest	in β-helix	in α-crystallin	rest
Awp1	QHS67468.1	870	1		9	171 (0.31)	1	0	0
Awp1a	QHS67435.1	984	0		7	247 (0.37)	0	1	3
Awp1b	QHS67436.1	3389	4		7	1280 (0.42)	0	0	3
Awp1c	QHS67437.1	1083	0		1	137 (0.18)	1	0	10
Awp1d	QHS67469.1	754	6		13	144 (0.33)	0	0	0
Awp1e	QHS67470.1	895	0		8	177 (0.31)	0	0	0
Awp3a	QHS67883.1	1165	0		18	365 (0.44)	0	0	6
Awp3b	QHS67884.1	1142	0		17	393 (0.49)	1	0	1
Awp2	QHS67887.1	832	0		0	120 (0.24)	0	1	7
Awp2a	QHS64595.1	955	0		1	195 (0.31)	1	1	3
Awp2b	QHS64811.1	2231	0		1	726 (0.38)	1	1	5
Awp2c	QHS65618.1	4497	1		1	1652 (0.40)	0	1	2
Awp2d	QHS67886.1	2111	3		5	557 (0.31)	0	1	1
Awp2e	QHS66441.1	1989	3		0	572 (0.34)	0	0	2
Awp2f	QHS68452.1	3241	0		0	857 (0.29)	0	1	0
Awp2g	QHS65049.1	3330	1		0	1051 (0.35)	0	1	3
Awp2h	QHS66001.1	1570	0		0	384 (0.32)	1	1	1
Awp2i	QHS67369.1	2385	0		2	702 (0.34)	0	1	1
Awp4	QHS69029.1	1580	1		1	425 (0.34)	0	1	2
Hpf1	HPF1_YEAST	967	33		15	335 (0.52)	2	0	2
