# Supplementary material for: A novel class of Candida glabrata cell wall proteins with β-helix fold mediates adhesion in clinical isolates
Source: PLoS Pathog. 2021 Dec 28;17(12):e1009980. doi: 10.1371/journal.ppat.1009980 (PMC8746771; doi:10.1371/journal.ppat.1009980)
Supplement: S5 Table — Besides cluster III and VII adhesins, three additional have been found by our SSN analysis (Fig 1). The open reading frame CAGL0J05159g of C. glabrata CBS138 (XP_002999571.1) has not been assigned to a gene entry in the assembly of Xu et al. 2020, due to a frameshift that is not found in other strains. However the N-terminal region also adopts the fold of an Awp1-related adhesin. (XLSX) [file ppat.1009980.s005.xlsx]

## Sheet: Tabelle1
Name	Cluster	Sequence ID	residues			Name	Cluster	Sequence ID	residues
	III	QHS64815.1	3108				VII	QHS64843.1	1190
	III	QHS65337.1	3150				VII	QHS64846.1	1032
	III	QHS65400.1	2215			Awp12	VII	QHS66440.1	1406
	III	QHS68885.1	1416				VII	QHS68849.1	1242
Aed1	III	QHS68449.1	1119				VII	QHS64841.1	1238
Aed2	III	QHS68448.1	937				VII	QHS64850.1	2181
	III	QHS65339.1	4564
	III	QNG12311.1	2830				SSN	QHS65613.1	965
Awp13	III	QHS66905.1	1626				SSN	QHS67215.1	1861
	III	QHS66002.1	5022				SSN	QHS68879.1	3151
Awp14	III	QHS68450.1	3300
	III	QHS66906.1	2059				n.a.	XP_002999571.1	?
	III	QHS67370.1	5655
